# Supplementary material for: New SLC22A12 (URAT1) Variant Associated with Renal Hypouricemia Identified by Whole-Exome Sequencing Analysis and Bioinformatics Predictions
Source: Genes (Basel). 2023 Sep 20;14(9):1823. doi: 10.3390/genes14091823 (PMC10530539; doi:10.3390/genes14091823)
Supplement: Supplementary file 1 [file genes-14-01823-s001.zip]

Archive with 1 entries (1 files):
- genes-2558334-supplementary.pdf
